# Supplementary material for: The imprint of the Slave Trade in an African American population: mitochondrial DNA, Y chromosome and HTLV-1 analysis in the Noir Marron of French Guiana
Source: BMC Evol Biol. 2010 Oct 19;10:314. doi: 10.1186/1471-2148-10-314 (PMC2973943; doi:10.1186/1471-2148-10-314)
Supplement: Additional file 3 — AMOVA analyses performed with mtDNA and NRY data to compare the Noir Marron gene pool with the ones of the databases. [file 1471-2148-10-314-S3.XLS]

## Sheet: AMOVA mtDNA
Source of variation	d.f	Sum of squares	Variance components	Percentage of variation
Among groups	8	389.361	0.04780 Va	10.37
Among populations within groups	151	432.952	0.05096 Vb	11.06
Within populations	8339	3019.694	0.36212 Vc	78.57
Total	8500	3842.008	0.46088
Fixation Indices	FSC :	0.12337
	FST :	0.21428
	FCT :	0.10371

## Sheet: AMOVA NRY
Source of variation	d.f.	Sum of squares	Variance components	Percentageof variation
Among groups	8	298.071	0.03999 Va	10.03
Among populations within groups	135	746.755	0.10253 Vb	25.70
Within populations	7433	1905.643	0.25638 Vc	64.27
Total	7578	2950.469	0.39889
Fixation Indices	FSC :	0.28567
	FST :	0.35728
	FCT :	0.10026
